# Supplementary material for: Assessing Drought Tolerance in a Large Number of Upland Cotton Plants (Gossypium hirsutum L.) under Different Irrigation Regimes at the Seedling Stage
Source: Life (Basel). 2023 Oct 16;13(10):2067. doi: 10.3390/life13102067 (PMC10608038; doi:10.3390/life13102067)
Supplement: Supplementary file 1 [file life-13-02067-s001.zip]

Archive with 1 entries (1 files):
- life-2638306-supplementary.pdf
